# Supplementary material for: Formulation-Dependent Extrudability of Highly Filled Alginate System for Vaginal Drug Delivery
Source: Gels. 2025 Jul 1;11(7):510. doi: 10.3390/gels11070510 (PMC12295552; doi:10.3390/gels11070510)
Supplement: Supplementary file 1 [file gels-11-00510-s001.zip]

Archive with 1 entries (1 files):
- gels-3707944-supplementary.pdf
